# Supplementary material for: A systematic review of the prevalence of lifetime experience with ‘conversion’ practices among sexual and gender minority populations
Source: PLoS One. 2023 Oct 4;18(10):e0291768. doi: 10.1371/journal.pone.0291768 (PMC10550144; doi:10.1371/journal.pone.0291768)
Supplement: S2 File — (CSV) [file pone.0291768.s002.csv]

Author	Year	Region	GM	Stratify	Subgroup	Numerator	Denominator
Blais	2022	Canada	Mixed	All	Total	145	3263
Blais	2022	Canada	Mixed	Gender identity	Cisgender woman	44	1400
Blais	2022	Canada	Mixed	Gender identity	Cisgender man	66	1305
Blais	2022	Canada	Mixed	Gender identity	Trans and nonbinary AFAB	17	379
Blais	2022	Canada	Mixed	Gender identity	Trans and nonbinary AMAB	18	177
Blais	2022	Canada	Mixed	Gender modality	Cisgender	110	2705
Blais	2022	Canada	Mixed	Gender modality	Trans	35	556
Blais	2022	Canada	Mixed	Sexual orientation	Gay/lesbian	90	1932
Blais	2022	Canada	Mixed	Sexual orientation	Plurisexual	44	1120
Blais	2022	Canada	Mixed	Sexual orientation	Asexual	4	104
Blais	2022	Canada	Mixed	Race	White	115	2899
Blais	2022	Canada	Mixed	Race	Indigenous	9	108
Blais	2022	Canada	Mixed	Race	Racialized	21	254
Blosnich	2020	USA	Cis	Gender identity	Cisgender woman	42	750
Blosnich	2020	USA	Cis	Gender identity	Cisgender man	58	674
Blosnich	2020	USA	Cis	Sexual orientation	Gay/lesbian	76	833
Blosnich	2020	USA	Cis	Sexual orientation	Plurisexual	17	493
Blosnich	2020	USA	Cis	Race	White	60	931
Blosnich	2020	USA	Cis	Race	Racialized	48	587
Blosnich	2020	USA	Cis	All	Total	108	1518
del Rio-Gonzalez	2019	Colombia	Mixed	Sexual orientation	Gay/lesbian	617	2713
del Rio-Gonzalez	2019	Colombia	Mixed	Sexual orientation	Plurisexual	171	978
del Rio-Gonzalez	2019	Colombia	Mixed	Gender identity	Cisgender woman	389	1746
del Rio-Gonzalez	2019	Colombia	Mixed	Gender identity	Cisgender man	399	1945
del Rio-Gonzalez	2019	Colombia	Mixed	Gender identity	Trans and nonbinary AMAB	95	295
del Rio-Gonzalez	2019	Colombia	Mixed	Gender identity	Trans and nonbinary AFAB	48	174
del Rio-Gonzalez	2019	Colombia	Mixed	Gender modality	Trans	143	469
del Rio-Gonzalez	2019	Colombia	Mixed	Gender modality	Cisgender	788	3691
del Rio-Gonzalez	2019	Colombia	Mixed	All	Total	932	4160
Gov. Equalities Office	2018	UK	Mixed	All	Total	2642	107850
Gov. Equalities Office	2018	UK	Mixed	Sexual orientation	Gay/lesbian	1619	65630
Gov. Equalities Office	2018	UK	Mixed	Sexual orientation	Plurisexual	667	32920
Gov. Equalities Office	2018	UK	Mixed	Sexual orientation	Asexual	52	1910
Gov. Equalities Office	2018	UK	Mixed	Gender modality	Trans	611	14260
Gov. Equalities Office	2018	UK	Mixed	Gender modality	Cisgender	1931	91370
Gov. Equalities Office	2018	UK	Mixed	Gender identity	Cisgender woman	770	41340
Gov. Equalities Office	2018	UK	Mixed	Gender identity	Cisgender man	1161	50030
Gov. Equalities Office	2018	UK	Mixed	Gender identity	Trans and nonbinary AMAB	187	3720
Gov. Equalities Office	2018	UK	Mixed	Gender identity	Trans and nonbinary AFAB	131	3160
Gov. Equalities Office	2018	UK	Mixed	Race	White	2099	97940
Gov. Equalities Office	2018	UK	Mixed	Race	Racialized	424	7180
Green	2020	USA	Mixed	All	Total	1088	25791
Green	2020	USA	Mixed	Gender modality	Trans	451	8521
Green	2020	USA	Mixed	Gender modality	Cisgender	637	17270
Green	2020	USA	Mixed	Sexual orientation	Gay/lesbian	532	11635
Green	2020	USA	Mixed	Sexual orientation	Plurisexual	302	8468
Green	2020	USA	Mixed	Race	White	726	18611
Green	2020	USA	Mixed	Race	Indigenous	11	172
Green	2020	USA	Mixed	Race	Racialized	351	7008
Higbee	2022	USA	Mixed	All	Total	475	4096
Higbee	2022	USA	Mixed	Gender modality	Cisgender	332	3219
Higbee	2022	USA	Mixed	Gender modality	Trans	143	877
Higbee	2022	USA	Mixed	Gender identity	Cisgender man	192	1484
Higbee	2022	USA	Mixed	Gender identity	Cisgender woman	140	1735
Higbee	2022	USA	Mixed	Sexual orientation	Gay/lesbian	323	2421
Higbee	2022	USA	Mixed	Sexual orientation	Plurisexual	58	839
Higbee	2022	USA	Mixed	Race	White	357	3349
Higbee	2022	USA	Mixed	Race	Racialized	118	747
Jones	2021	Australia	Mixed	All	Total	256	6412
Jones	2021	Australia	Mixed	Gender identity	Cisgender man	115	1785
Jones	2021	Australia	Mixed	Gender identity	Cisgender woman	74	3068
Jones	2021	Australia	Mixed	Gender modality	Cisgender	190	4895
Jones	2021	Australia	Mixed	Gender modality	Trans	46	920
Lee	2021	South Korea	Cis	All	Total	55	2168
Lee	2021	South Korea	Cis	Gender identity	Cisgender man	30	966
Lee	2021	South Korea	Cis	Gender identity	Cisgender woman	25	1202
Lee	2021	South Korea	Cis	Sexual orientation	Gay/lesbian	41	1425
Lee	2021	South Korea	Cis	Sexual orientation	Plurisexual	14	743
Meanley	2019	USA	Cis	All	Total	219	1237
Meanley	2019	USA	Cis	Race	White	114	862
Meanley	2019	USA	Cis	Race	Racialized	105	365
Ryan	2018	USA	Mixed	All	Total	84	245
Salway	2020	Canada	Mixed	All	Total	304	8388
Salway	2020	Canada	Mixed	Sexual orientation	Gay/lesbian	237	5410
Salway	2020	Canada	Mixed	Sexual orientation	Plurisexual	54	2719
Salway	2020	Canada	Mixed	Gender modality	Cisgender	292	8289
Salway	2020	Canada	Mixed	Gender modality	Trans	12	99
Salway	2020	Canada	Mixed	Race	White	238	7313
Salway	2020	Canada	Mixed	Race	Indigenous	11	169
Salway	2020	Canada	Mixed	Race	Racialized	55	906
Salway	2021	Canada	Mixed	All	Total	910	9214
Salway	2021	Canada	Mixed	Gender identity	Cisgender man	739	8313
Salway	2021	Canada	Mixed	Gender modality	Trans	151	791
Salway	2021	Canada	Mixed	Gender modality	Cisgender	739	8313
Salway	2021	Canada	Mixed	Sexual orientation	Gay/lesbian	723	6984
Salway	2021	Canada	Mixed	Sexual orientation	Plurisexual	480	4126
Salway	2021	Canada	Mixed	Sexual orientation	Asexual	20	153
Salway	2021	Canada	Mixed	Race	Racialized	225	1434
Salway	2021	Canada	Mixed	Race	Indigenous	67	495
Salway	2021	Canada	Mixed	Race	White	671	7687
TransPulse	2020	Canada	Trans	All	Total	223	2033
Turban	2019	USA	Trans	All	Total	3869	27715
